# Supplementary material for: Genome-Wide Study of Plant-Specific PLATZ Transcription Factors and Functional Analysis of OsPLATZ1 in Regulating Caryopsis Development of Rice (Oryza sativa L.)
Source: Plants (Basel). 2025 Jan 7;14(2):151. doi: 10.3390/plants14020151 (PMC11768212; doi:10.3390/plants14020151)
Supplement: Supplementary file 1 [file plants-14-00151-s001.zip]

Archive with 3 entries (3 files):
- .DS_Store
- Gene family- Figures-5.pptx
- Table S.xlsx
