# Supplementary material for: Genome-Wide Study of Plant-Specific PLATZ Transcription Factors and Functional Analysis of OsPLATZ1 in Regulating Caryopsis Development of Rice (Oryza sativa L.)
Source: Plants (Basel). 2025 Jan 7;14(2):151. doi: 10.3390/plants14020151 (PMC11768212; doi:10.3390/plants14020151)
Supplement: Supplementary file 1 [file plants-14-00151-s001.zip › Table S.xlsx]

## Sheet: Table S1
Table S1 – The amino acids sequences and logo motifs for the characterized 7 motifs.
Motif	Width	E-value	Matched amino acid	Region on PLATZ proteins	Logo motif
1	50	7.8e-318	HRSHRVJQIRRSSYHDVVRVSELEKVLDISGVQTYVINSAKVVFLNERPQ	PLATZ domain
2	29	5.4e-104	KGSTNTCEVCSRSLLDPFRFCSLGCKVVG	PLATZ domain
3	23	6.8e-100	ERWPPWLEPLLSTSFFVACKAHE	Conservation cysteine and histidine residues in the N-terminal
4	20	1.1e-75	KKNECNIFCLDCAAPACPHC	Conservation cysteine and histidine residues in the N-terminal
5	12	1.1e-42	RRKGIPHRAPFG	translation terminate region
6	50	6e-07	HDEPGHRLLKVRRYIFRSVVRVKDLQGFGIDMSRIQTFKCNGQKGVHLRP	PLATZ domain
7	29	0.035	TSGGGSDKSSVVQSFTPSTPPPTPTSYRT	C-terminal

## Sheet: Table S2
Table S2 – The number of cis-acting elements in the 15 OsPLATZs promoters.
		OsPLATZ1	OsPLATZ2	OsPLATZ3	OsPLATZ4	OsPLATZ5	OsPLATZ6	OsPLATZ7	OsPLATZ8	OsPLATZ9	OsPLATZ10	OsPLATZ11	OsPLATZ12	OsPLATZ13	OsPLATZ14	OsPLATZ15
cell cycle	circadian							1					1
	MSA-like												1
Transcription	A-box	1		2			1	3	4		1					2
	AT-rich element
	CAAT-box	44	48	42	46	27	45	26	24	17	29	30	36	31	35	25
	STRE	2	1	9		5	5	4	11	11	1	4	2	4	5	3
	TATA-box	37	32	30	35	38	11	11	13	11	47	41	35	49	8	26
Development	AC-I									1
	as-1	3	5		1		1	2	4	8	2	3	1	1	1	2
	CAT-box	1		2		1	1		1	3	1		2		2
	GCN4_motif
	HD-Zip 1		1
	RY-element
Hormone	ABRE	5	4		1			5	6	5	6		2	3	3	1
	AuxRE							1
	AuxRR-core
	CGTCA-motif	3	5		1		1	2	4	8	2	3	1	1	1	2
	ERE	1		2	1				1		3	1			2
	GARE-motif	1												1
	MYB recognition site	1	1		1					1	2		2		1
	O2-site			1	1			2	1		2	1		2
	P-box		1		2	2			1
	TATC-box	1			1			1		1		2				1
	TCA	1											2		1	2
	TCA-element	2	1			1	1		1					2	1	3
	TGA-box	1
	TGA-element	1	1						4	1		1			1
	TGACG-motif	3	5		1		1	2	4	8	2	3	1	1	1	2
Abiotic/biotic stress	AAAC-motif
	ACE		1	1		1							1			1
	AE-box	1	1			1								1
	ATC-motif										1
	ATCT-motif	1						1			1			1		1
	ARE	2	5	6	1	6		1			1		1	1	3
	Box II									1				1
	Box 4	2	3	1	2	1	1		1		1	1	2	4
	C-box
	CCAAT-box	1	1		1					1	2		2		1
	chs-Unit 1 m 1									1
	chs-CMA2a	1
	chs-CMA1a	1						1				1			1	1
	DRE core			1			2		1		1				1
	Gap-box
	G-Box	6	4		1	1	1	2	6	6	6	1	2	2	2	1
	GATA-motif			1					1			1	1	2	1	3
	GA-motif				1	1
	GC-motif			1	1		1		2	3			1			2
	GT1-motif	3		3		1	1	2		1	1	2	1	1
	GTGGC-motif		1			1					1				1
	LAMP-element
	LTR		2	1				2	2		1		1		1	1
	L-box
	MBS	1			2	1		2					1	1	1
	MRE														1
	Myb-binding site	2			2	1	2	2			1	3	3	2	1	1
	Myb	2	1	1	2	1	2	2			1		1	3	1	1
	MYB	4	3	3	3	2	4	3		1	3	6	5	3	3	4
	MYB-like sequence	1	1	2			1	1		1	1	2	1	1		2
	MYC	5	6	4	6	3	2	7	1	4	4	4	4	2	6	3
	I-box			1				1	1		1	1		3	1
	Pc-CMA2c
	Sp1		2	2			1	1	6	4					1	2
	TCT-motif		1			1		2				1
	TCCC-motif			1					1	1			1	2
	TC-rich repeats			1		1			1			1			1
	W box	2		1	1		3	2		2		2		1
	WUN-motif	1			1	2									1	1
	WRE3		3	4	1		1	1	1	3		2	2	3		1
	3-AF1 binding site					1									1
	3-AF3 binding site
polyadenylation machinery	AAGAA-motif	1		1		1	2	1	1		3		3		3	5

## Sheet: Table S3
Table S3 – Analysis of physical and chemical properties of OsPLATZs.
Gene name	MSU_Locus	CDs (bp)	Chr.	CDS Coordinates (5'-3')	Chromosome strand	AA	MW (kDa)	PI	Predicted subcellular location
OsPLATZ1(OsFl3)	LOC_Os01g33350	516	Chr1	18366441 - 18364956	−	171	19.4064	7.5455	Nucleus
OsPLATZ2	LOC_Os01g33370	654	Chr1	18376668 - 18374765	−	217	24.4314	8.3537	Nucleus
OsPLATZ3	LOC_Os02g07650	726	Chr2	3971431 - 3975149	+	241	25.9827	8.98	Nucleus
OsPLATZ4	LOC_Os02g09070	699	Chr2	4641461 - 4640152	−	237	27.1652	8.7646	Chloroplast
OsPLATZ5	LOC_Os02g10000	894	Chr2	5204591 - 5202094	−	297	31.8516	8.0811	Nucleus
OsPLATZ6	LOC_Os02g44260	681	Chr2	26782633 - 26781596	−	226	24.4965	8.5521	Nucleus
OsPLATZ7	LOC_Os02g46610	774	Chr2	28436702 - 28435057	−	257	28.252	9.3493	Chloroplast/ Nucleus
OsPLATZ8	LOC_Os03g12440	897	Chr3	6566149 - 6570203	+	298	33.8918	8.7444	Nucleus
OsPLATZ9	LOC_Os04g50120	750	Chr4	29896857 - 29894656	−	249	27.1697	9.2001	Chloroplast/ Nucleus
OsPLATZ10	LOC_Os06g41930	768	Chr6	25158521 - 25164627	+	255	27.8477	8.5528	Chloroplast/ Nucleus
OsPLATZ11(SG6/GL6)	LOC_Os06g45540	786	Chr6	27557183 - 27561599	+	261	28.338	8.0423	Chloroplast/ Cytoplasm/ Nucleus
OsPLATZ12	LOC_Os08g44620	603	Chr8	28061198 - 28059345	−	200	21.4973	9.0417	Nucleus
OsPLATZ13	LOC_Os09g02790	762	Chr9	1282979 - 1278420	−	253	28.8986	8.2356	Nucleus
OsPLATZ14	LOC_Os10g42410	858	Chr10	22831617 - 22829131	−	285	31.2147	8.6929	Nucleus
OsPLATZ15	LOC_Os11g24130	243	Chr11	13718965 - 13720110	+	131	8.86504	6.7877	Chloroplast/ Cytoplasm/ Mitochondrion

## Sheet: Table S4
Table S4 – Putative PLATZ Genes Identified in 16 Organisms
classification	species	Genome download link	gene id	name	numbers
Rhodophyta	Cyanidioschyzon merolae	https://ftp.ensemblgenomes.ebi.ac.uk/pub/plants/release-59/fasta/cyanidioschyzon_merolae/pep/Cyanidioschyzon_merolae.ASM9120v1.pep.all.fa.gz	CMN156CT	CmPLATZ1	1
	Chondrus crispus	https://ftp.ensemblgenomes.ebi.ac.uk/pub/plants/release-59/fasta/chondrus_crispus/pep/Chondrus_crispus.ASM35022v2.pep.all.fa.gz	CHC_T00007516001	CcPLATZ1	1
Chlorophyta	Ostreococcus lucimarinus	https://ftp.ensemblgenomes.ebi.ac.uk/pub/plants/release-59/fasta/ostreococcus_lucimarinus/pep/Ostreococcus_lucimarinus.ASM9206v1.pep.all.fa.gz	OSTLU_29623	OlPLATZ1	1
	Volvox carteri	https://data.jgi.doe.gov/refine-download/phytozome?genome_id=317&_gl=1*psil8w*_ga*MTYyMTgxNDUzNy4xNzI1NjAxMjE0*_ga_YBLMHYR3C2*MTcyNjM3NTYzMy41LjEuMTcyNjM3NzM4Mi4wLjAuMA..	Vocar.0032s0061	VcPLATZ1	1
Moss	Marchantia polymorpha	https://ftp.ensemblgenomes.ebi.ac.uk/pub/plants/release-59/fasta/marchantia_polymorpha/pep/Marchantia_polymorpha.Marchanta_polymorpha_v1.pep.all.fa.gz	MARPO_0006s0089	MpPLATZ1	2
			MARPO_0043s0118	MpPLATZ2
	Physcomitrium patens	https://ftp.ensemblgenomes.ebi.ac.uk/pub/plants/release-59/fasta/physcomitrium_patens/pep/Physcomitrium_patens.Phypa_V3.pep.all.fa.gz	Pp3c3_3180	PpPLATZ1	14
			Pp3c3_19680	PpPLATZ2
			Pp3c4_12320	PpPLATZ3
			Pp3c4_30530	PpPLATZ4
			Pp3c8_4000	PpPLATZ5
			Pp3c9_19170	PpPLATZ6
			Pp3c10_12560	PpPLATZ7
			Pp3c13_4760	PpPLATZ8
			Pp3c15_23190	PpPLATZ9
			Pp3c18_12180	PpPLATZ10
			Pp3c18_12270	PpPLATZ11
			Pp3c21_8120	PpPLATZ12
			Pp3c21_11530	PpPLATZ13
			Pp3c26_11480	PpPLATZ14
Pteridophyta	Selaginella moellendorffii	https://ftp.ensemblgenomes.ebi.ac.uk/pub/plants/release-59/fasta/selaginella_moellendorffii/pep/Selaginella_moellendorffii.v1.0.pep.all.fa.gz	SELMODRAFT_4832	SmPLATZ1	16
			SELMODRAFT_26454	SmPLATZ2
			SELMODRAFT_26582	SmPLATZ3
			SELMODRAFT_36842	SmPLATZ4
			SELMODRAFT_39612	SmPLATZ5
			SELMODRAFT_69065	SmPLATZ6
			SELMODRAFT_102589	SmPLATZ7
			SELMODRAFT_131111	SmPLATZ8
			SELMODRAFT_410393	SmPLATZ9
			SELMODRAFT_412053	SmPLATZ10
			SELMODRAFT_412282	SmPLATZ11
			SELMODRAFT_412303	SmPLATZ12
			SELMODRAFT_414673	SmPLATZ13
			SELMODRAFT_416196	SmPLATZ14
			SELMODRAFT_425306	SmPLATZ15
			SELMODRAFT_429889	SmPLATZ16
	Salvinia cucullata	https://fernbase.org/ftp/Salvinia_cucullata/Salvinia_asm_v1.2/Salvinia_cucullata.protein.highconfidence_v1.2.fasta	Sacu_v1.1_s0002.g001033	ScPLATZ1	12
			Sacu_v1.1_s0003.g001788	ScPLATZ2
			Sacu_v1.1_s0005.g002735	ScPLATZ3
			Sacu_v1.1_s0017.g007262	ScPLATZ4
			Sacu_v1.1_s0066.g016164	ScPLATZ5
			Sacu_v1.1_s0080.g017942	ScPLATZ6
			Sacu_v1.1_s0102.g019871	ScPLATZ7
			Sacu_v1.1_s0110.g020601	ScPLATZ8
			Sacu_v1.1_s0124.g021621	ScPLATZ9
			Sacu_v1.1_s0150.g023339	ScPLATZ10
			Sacu_v1.1_s0246.g026698	ScPLATZ11
			Sacu_v1.1_s0495.g027431	ScPLATZ12
Gymnospermae	Picea abies	https://evorepro.sbs.ntu.edu.sg/species/stream/protein/8	MA_10310g0010	PaPLATZ1	11
			MA_11224g0010	PaPLATZ2
			MA_12209g0020	PaPLATZ3
			MA_14309g0010	PaPLATZ4
			MA_14971g0010	PaPLATZ5
			MA_18612g0010	PaPLATZ6
			MA_49677g0010	PaPLATZ7
			MA_107063g0010	PaPLATZ8
			MA_8773709g0010	PaPLATZ9
			MA_9760264g0010	PaPLATZ10
			MA_10429334g0010	PaPLATZ11
	Ginkgo biloba	https://ginkgo.zju.edu.cn/ftp/Genome/version-2021/protein	chr2.201	GbPLATZ1	11
			chr2.1059	GbPLATZ2
			chr3.742	GbPLATZ3
			chr3.2215	GbPLATZ4
			chr3.2248	GbPLATZ5
			chr6.1186	GbPLATZ6
			chr6.2014	GbPLATZ7
			chr7.1438	GbPLATZ8
			chr9.1892	GbPLATZ9
			chr10.1557	GbPLATZ10
			chr10.1967	GbPLATZ11
Monocots	Oryza sativa	https://rice.uga.edu/pub/data/Eukaryotic_Projects/o_sativa/annotation_dbs/pseudomolecules/version_7.0/all.dir/all.pep	LOC_Os01g33350	OsPLATZ1	15
			LOC_Os01g33370	OsPLATZ2
			LOC_Os02g07650	OsPLATZ3
			LOC_Os02g09070	OsPLATZ4
			LOC_Os02g10000	OsPLATZ5
			LOC_Os02g44260	OsPLATZ6
			LOC_Os02g46610	OsPLATZ7
			LOC_Os03g12440	OsPLATZ8
			LOC_Os04g50120	OsPLATZ9
			LOC_Os06g41930	OsPLATZ10
			LOC_Os06g45540	OsPLATZ11
			LOC_Os08g44620	OsPLATZ12
			LOC_Os09g02790	OsPLATZ13
			LOC_Os10g42410	OsPLATZ14
			LOC_Os11g24130	OsPLATZ15
	Sorghum bicolor	https://ftp.ensemblgenomes.ebi.ac.uk/pub/plants/release-59/fasta/sorghum_bicolor/pep/Sorghum_bicolor.Sorghum_bicolor_NCBIv3.pep.all.fa.gz	SORBI_3001G288100	SbPLATZ1	17
			SORBI_3001G345600	SbPLATZ2
			SORBI_3001G345700	SbPLATZ3
			SORBI_3001G345800	SbPLATZ4
			SORBI_3004G057700	SbPLATZ5
			SORBI_3004G067800	SbPLATZ6
			SORBI_3004G076400	SbPLATZ7
			SORBI_3004G076600	SbPLATZ8
			SORBI_3004G076666	SbPLATZ9
			SORBI_3004G275200	SbPLATZ10
			SORBI_3004G293300	SbPLATZ11
			SORBI_3006G197800	SbPLATZ12
			SORBI_3007G167300	SbPLATZ13
			SORBI_3008G064400	SbPLATZ14
			SORBI_3008G066600	SbPLATZ15
			SORBI_3010G196500	SbPLATZ16
			SORBI_3010G220800	SbPLATZ17
	Musa acuminata	https://data.jgi.doe.gov/refine-download/phytozome?genome_id=304&_gl=1*1unfzaq*_ga*OTI1Njc0OTM0LjE3MjU2MDExOTY.*_ga_YBLMHYR3C2*MTcyNjI5ODQ5Mi4xMi4xLjE3MjYyOTg5MzQuMC4wLjA.&expanded=Phytozome-304	GSMUA_Achr1G09990_001	MaPLATZ1	26
			GSMUA_Achr2G02580_001	MaPLATZ2
			GSMUA_Achr2G18160_001	MaPLATZ3
			GSMUA_Achr4G19110_001	MaPLATZ4
			GSMUA_Achr4G27280_001	MaPLATZ5
			GSMUA_Achr5G03420_001	MaPLATZ6
			GSMUA_Achr5G13970_001	MaPLATZ7
			GSMUA_Achr5G18120_001	MaPLATZ8
			GSMUA_Achr6G20140_001	MaPLATZ9
			GSMUA_Achr6G30690_001	MaPLATZ10
			GSMUA_Achr6G35220_001	MaPLATZ11
			GSMUA_Achr6G36360_001	MaPLATZ12
			GSMUA_Achr7G03600_001	MaPLATZ13
			GSMUA_Achr7G04460_001	MaPLATZ14
			GSMUA_Achr7G20650_001	MaPLATZ15
			GSMUA_Achr8G14740_001	MaPLATZ16
			GSMUA_Achr8G33510_001	MaPLATZ17
			GSMUA_Achr9G12280_001	MaPLATZ18
			GSMUA_Achr9G22490_001	MaPLATZ19
			GSMUA_Achr9G30790_001	MaPLATZ20
			GSMUA_Achr11G04210_001	MaPLATZ21
			GSMUA_Achr11G17810_001	MaPLATZ22
			GSMUA_AchrUn_randomG07560_001	MaPLATZ23
			GSMUA_AchrUn_randomG20140_001	MaPLATZ24
			GSMUA_AchrUn_randomG23740_001	MaPLATZ25
			GSMUA_AchrUn_randomG24560_001	MaPLATZ26
Eudicots	Arabidopsis thaliana	https://www.arabidopsis.org/download/file?path=Proteins/Araport11_protein_lists/Araport11_pep_20220914_representative_gene_model.gz	AT1G21000	AtPLATZ1	12
			AT1G31040	AtPLATZ2
			AT1G32700	AtPLATZ3
			AT1G43000	AtPLATZ4
			AT1G76590	AtPLATZ5
			AT2G01818	AtPLATZ6
			AT2G12646	AtPLATZ7
			AT2G27930	AtPLATZ8
			AT3G50808	AtPLATZ9
			AT3G60670	AtPLATZ10
			AT4G17900	AtPLATZ11
			AT5G46710	AtPLATZ12
	Helianthus annuus	https://ftp.ensemblgenomes.ebi.ac.uk/pub/plants/release-59/fasta/helianthus_annuus/pep/Helianthus_annuus.HanXRQr2.0-SUNRISE.pep.all.fa.gz	HanXRQr2_Chr01g0041131	HaPLATZ1	20
			HanXRQr2_Chr02g0073871	HaPLATZ2
			HanXRQr2_Chr03g0092011	HaPLATZ3
			HanXRQr2_Chr03g0127411	HaPLATZ4
			HanXRQr2_Chr06g0243031	HaPLATZ5
			HanXRQr2_Chr06g0273651	HaPLATZ6
			HanXRQr2_Chr08g0327901	HaPLATZ7
			HanXRQr2_Chr10g0461991	HaPLATZ8
			HanXRQr2_Chr12g0533181	HaPLATZ9
			HanXRQr2_Chr12g0539531	HaPLATZ10
			HanXRQr2_Chr13g0578651	HaPLATZ11
			HanXRQr2_Chr13g0602871	HaPLATZ12
			HanXRQr2_Chr13g0606371	HaPLATZ13
			HanXRQr2_Chr13g0613131	HaPLATZ14
			HanXRQr2_Chr14g0627311	HaPLATZ15
			HanXRQr2_Chr14g0640881	HaPLATZ16
			HanXRQr2_Chr16g0760081	HaPLATZ17
			HanXRQr2_Chr16g0771661	HaPLATZ18
			HanXRQr2_Chr17g0781881	HaPLATZ19
			HanXRQr2_Chr17g0825941	HaPLATZ20
	Juglans regia	https://ftp.ensemblgenomes.ebi.ac.uk/pub/plants/release-59/fasta/juglans_regia/pep/Juglans_regia.Walnut_2.0.pep.all.fa.gz	Jr02_13070	JrPLATZ1	21
			Jr03_00600	JrPLATZ2
			Jr03_08990	JrPLATZ3
			Jr04_15470	JrPLATZ4
			Jr04_22400	JrPLATZ5
			Jr05_03500	JrPLATZ6
			Jr05_13250	JrPLATZ7
			Jr06_20560	JrPLATZ8
			Jr07_02830	JrPLATZ9
			Jr07_03030	JrPLATZ10
			Jr09_07580	JrPLATZ11
			Jr09_12620	JrPLATZ12
			Jr11_17760	JrPLATZ13
			Jr13_22140	JrPLATZ14
			Jr13_22500	JrPLATZ15
			Jr13_25440	JrPLATZ16
			Jr14_04100	JrPLATZ17
			Jr14_17820	JrPLATZ18
			Jr15_13490	JrPLATZ19
			Jr16_04280	JrPLATZ20
			Jr16_06990	JrPLATZ21

## Sheet: Table S5
Table S5 – PLATZ proteins from Arabidopsis, soybean and maize used in this study
Accession No.	Species	Chr.	NCBI_Locus	ModelV4	G.max Wm82.a6.v1
AT1G21000 (AtPLATZ1)	Arabidopsis	1	NP_564128.1
AT1G31040	Arabidopsis	1	NP_174390.2
AT1G32700 (AtPLATZ4)	Arabidopsis	1	NP_564406.1
AT1G43000	Arabidopsis	1	NP_174999.1
AT1G76590 (AtPLATZ2)	Arabidopsis	1	NP_565135.1
AT2G01818	Arabidopsis	2	NP_001077867.1
AT2G12646	Arabidopsis	2	NP_001031352.1
AT2G27930	Arabidopsis	2	NP_180360.4
AT3G50808	Arabidopsis	3	NP_001154670.1
AT3G60670	Arabidopsis	3	NP_191626.1
AT4G17900	Arabidopsis	4	NP_193524.2
AT5G46710	Arabidopsis	5	NP_199483.1
ZmPLATZ1	Maize	1		Zm00001d028594
ZmPLATZ2	Maize	1		Zm00001d029437
ZmPLATZ3	Maize	1		Zm00001d030032
ZmPLATZ4	Maize	1		Zm00001d031925
ZmPLATZ5	Maize	2		Zm00001d002489
ZmPLATZ6	Maize	4		Zm00001d051376
ZmPLATZ7	Maize	4		Zm00001d051511
ZmPLATZ8	Maize	5		Zm00001d015394
ZmPLATZ9	Maize	5		Zm00001d015560
ZmPLATZ10	Maize	5		Zm00001d015868
ZmPLATZ11	Maize	5		Zm00001d017682
ZmPLATZ12 (Fl3)	Maize	8		Zm00001d009292
ZmPLATZ13	Maize	9		Zm00001d047025
ZmPLATZ14	Maize	9		Zm00001d047250
ZmPLATZ15	Maize	10		Zm00001d026047(T002)
ZmPLATZ16	Maize	9		Zm00001d046688
ZmPLATZ17	Maize	9		Zm00001d046958
Gm01G017700 (GmPLATZ1)	soybean	1			Glyma.01G017700.1.p
Gm01G078600	soybean	1			Glyma.01G078600.2.p
Gm01G096000	soybean	1			Glyma.01G096000.3.p
Gm01G234000	soybean	1			Glyma.01G234000.2.p
Gm02G243100	soybean	2			Glyma.02G243100.2.p
Gm03G188000	soybean	3			Glyma.03G188000.1.p
Gm05G132300	soybean	5			Glyma.05G132300.1.p
Gm05G241000	soybean	5			Glyma.05G241000.1.p
Gm06G240900	soybean	6			Glyma.06G240900.2.p
Gm07G172800	soybean	7			Glyma.07G172800.1.p
Gm08G048000	soybean	8			Glyma.08G048000.1.p
Gm08G086900	soybean	8			Glyma.08G086900.3.p
Gm08G271350	soybean	8			Glyma.08G271350.1.p
Gm09G052400	soybean	9			Glyma.09G052400.1.p
Gm09G093600	soybean	9			Glyma.09G093600.1.p
Gm09G205300	soybean	9			Glyma.09G205300.4.p
Gm10G063200 (GmPLATZb)	soybean	10			Glyma.10G063200.2.p
Gm11G008900	soybean	11			Glyma.11G008900.2.p
Gm11G030900	soybean	11			Glyma.11G030900.3.p
Gm11G109100	soybean	11			Glyma.11G109100.1.p
Gm11G169264	soybean	11			Glyma.11G169264.1.p
Gm12G016300	soybean	12			Glyma.12G016300.1.p
Gm12G083000	soybean	12			Glyma.12G083000.1.p
Gm13G147800 (GmPLATZa)	soybean	13			Glyma.13G147800.1.p
Gm13G164800	soybean	13			Glyma.13G164800.1.p
Gm15G158600	soybean	15			Glyma.15G158600.1.p
Gm15G200100	soybean	15			Glyma.15G200100.1.p
Gm17G106300	soybean	17			Glyma.17G106300.1.p
Gm19G188200	soybean	19			Glyma.19G188200.1.p

## Sheet: Table S6
Table S6 – Primers used in this study
Purpose	Gene and accession number	Primer name	Primer sequence (5'-3')	Tm (oC)	Product size (bp)
Real-time PCR	OsPLATZ1	OsPLATZ1-RT-F	CGCTTCTGCTCACTTGGTTG	60	135
		OsPLATZ1-RT-R	AGTGGACAATGTTTGCACTCAC
	OsPLATZ2	OsPLATZ2-RT-F	AGATTGGCACCAACAATGGC	60	120
		OsPLATZ2-RT-R	CCTTCCGACGGTGACGAATA
	OsPLATZ3	OsPLATZ3-RT-F	CGGCGGTACGTGTACAATGA	60	154
		OsPLATZ3-RT-R	ACACATTGCCTGACCCCTTG
	OsPLATZ4	OsPLATZ4-RT-F	CAGCATACTTGCGTCCATGC	60	182
		OsPLATZ4-RT-R	TGGTCCACTCCGCTTCTTTC
	OsPLATZ5	OsPLATZ5-RT-F	CATCAGTGGGTTTTGCGCTT	60	103
		OsPLATZ5-RT-R	CTTCTGCACTGACGGACGTT
	OsPLATZ6	OsPLATZ6-RT-F	ACGGCGTCCTACAGATTTGG	60	137
		OsPLATZ6-RT-R	CTGCACGCCCGATACCAT
	OsPLATZ7	OsPLATZ7-RT-F	GACCATGCGTCCCCTTTCTC	60	186
		OsPLATZ7-RT-R	GTCGAGGCAGTACATGTTGC
	OsPLATZ8	OsPLATZ8-RT-F	AACCCAGTCCTCTTTGGCAC	60	225
		OsPLATZ8-RT-R	CAGAATTTCGTCCGCAGCAG
	OsPLATZ9	OsPLATZ9-RT-F	AAGACGAAGAAGCTGCACAAG	60	213
		OsPLATZ9-RT-R	TTAGAACTCCACCATGAGGC
	OsPLATZ10	OsPLATZ10-RT-F	AGAACGAGTGCAACCTCTTCTG	60	161
		OsPLATZ10-RT-R	GTGCGATATGTCGATCAGCTTC
	OsPLATZ11	OsPLATZ11-RT-F	AGCGCAAAGGTGATATTTCTGAAG	60	178
		OsPLATZ11-RT-R	ACATGTAGAGGATGTTGGAGAGGT
	OsPLATZ12	OsPLATZ12-RT-F	CCGCCCTTCTGCTACTACTG	60	146
		OsPLATZ12-RT-R	TTGATGACGTAGGTCTGGACG
	OsPLATZ13	OsPLATZ13-RT-F	TGCACCTAAGGCCCATAAAGAG	60	147
		OsPLATZ13-RT-R	CATCTGAGGATATGCCTGCCTT
	OsPLATZ14	OsPLATZ14-RT-F	ACCATTTCCTTGTTCCCAATGC	60	151
		OsPLATZ14-RT-R	CGATGTCCATGAACCTCTGGAT
	OsPLATZ15	OsPLATZ15-RT-F	CTACAATGATGTGGTGCGGGT	60	168
		OsPLATZ15-RT-R	TAGCAGTTGTAAGGGGAGGC
	OsACTIN	OsACTIN-RT-F	TGGCATCTCTCAGCACATTCC	60	76
		OsACTIN-RT-R	TGCACAATGGATGGGCCAGA
Subcellular Localization	OsPLATZ3	OsPLATZ3-SL-F	ATGGGGATGAGGCCGGGTTG	63	723
		OsPLATZ3-SL-R	GGACAGGGGTGATCTGTGGGGT
	OsPLATZ7	OsPLATZ7-SL-F	ATGGCGATAGACCATGCGTCC	60	771
		OsPLATZ7-SL-R	GAACTCGACGATGAGGCTGC
	OsPLATZ9	OsPLATZ9-SL-F	ATGGCAATAGACGATGAATCGCC	59	747
		OsPLATZ9-SL-R	GAACTCCACCATGAGGCTGC
	OsPLATZ10	OsPLATZ10-SL-F	ATGGTGATGGTGGGGATGATGG	60	765
		OsPLATZ10-SL-R	ACCGTAGAAGGGTGCACGG
transgene-free		HygR-F	TGCCGTCAACCAAGCTCTGA	62	732
		HygR-R	GCTTCGATGTAGGAGGGCGT
